# Supplementary material for: Effects of Separate and Concomitant TLR-2 and TLR-4 Activation in Peripheral Blood Mononuclear Cells of Newborn and Adult Horses
Source: PLoS One. 2013 Jun 19;8(6):e66897. doi: 10.1371/journal.pone.0066897 (PMC3686748; doi:10.1371/journal.pone.0066897)
Supplement: Data S1 — Parameter estimates and 95% Bayesian credible intervals for all investigated parameters. (XLSX) [file pone.0066897.s001.xlsx]

## Sheet: Data overview
Model parameter estimates and 95% Bayesian Credible Intervals (BCI)
						Significant differences are marked green
TNF-alpha protein
Protein level	Adults (pg/ml)			Foals (pg/ml)			Foals vs. Adults (fold change)
Interpretation	point estimate	lower bound	upper bound	point estimate	lower bound	upper bound	point estimate	lower bound	upper bound
Control	15.627	15.6114	15.6426	15.627	15.6114	15.6426	1	0.998002	1.002
LPS	3763.11	1517.77	9339.43	473.902	190.376	1178.5	0.12606	0.035225	0.460243
PCSK	132.954	48.8132	361.044	92.3883	33.7844	252.396	0.694891	0.168976	2.85765
LPS + PCSK	3439.22	1320.81	8955.29	589.338	225.428	1540.71	0.171358	0.0442898	0.670991
Relative protein level	Adults (fold change)			Foals (fold change)			Foals vs. Adults (fold change)
Interpretation	point estimate	lower bound	upper bound	point estimate	lower bound	upper bound	point estimate	lower bound	upper bound
LPS vs. Control	240.808	97.1251	597.647	30.3258	12.1825	75.4145	0.12606	0.035225	0.460704
PCSK vs. Control	8.50794	3.12364	23.1039	5.91209	2.16193	16.1513	0.694891	0.169145	2.85479
PCSK + LPS vs. Control	220.082	84.521	573.065	37.7128	14.4255	98.593	0.171358	0.0443342	0.671662
PCSK + LPS vs. LPS	0.913931	0.635083	1.31785	1.24234	0.861569	1.7914	1.35934	0.811395	2.2796
IL-10 protein
Protein level	Adults (pg/ml)			Foals (pg/ml)			Foals vs. Adults (fold change)
Interpretation	point estimate	lower bound	upper bound	point estimate	lower bound	upper bound	point estimate	lower bound	upper bound
Control	220.302	189.995	255.955	208.513	184.38	235.568	0.946485	0.781141	1.14683
LPS	348.278	250.385	485.899	407.076	310.133	533.789	1.16883	0.762616	1.7932
PCSK	270.156	220.082	331.623	293.83	248.39	347.234	1.08763	0.83527	1.41907
LPS + PCSK	558.358	395.045	789.974	436.592	329.64	578.825	0.781922	0.500574	1.22507
Relative protein level	Adults (fold change)			Foals (fold change)			Foals vs. Adults (fold change)
Interpretation	point estimate	lower bound	upper bound	point estimate	lower bound	upper bound	point estimate	lower bound	upper bound
LPS vs. Control	1.58091	1.15488	2.15977	1.95228	1.50983	2.52187	1.23491	0.826133	1.84781
PCSK vs. Control	1.2263	1.03355	1.45645	1.40776	1.22385	1.62418	1.14912	0.922194	1.4362
PCSK + LPS vs. Control	2.53451	1.82759	3.52542	2.09384	1.6048	2.73464	0.826133	0.540101	1.26238
PCSK + LPS vs. LPS	1.6032	1.02942	2.50177	1.07251	0.746769	1.5388	0.668981	0.379462	1.18412
TNF-alpha mRNA
Expression level	Adults (number of cycles)			Foals (number of cycles)			Foals vs. Adults (ΔCt)
Interpretation	point estimate	lower bound	upper bound	point estimate	lower bound	upper bound	point estimate	lower bound	upper bound
Control	26.213	25.112	27.318	25.028	23.914	26.129	-1.185	-2.748	0.371
LPS	20.305	19.172	21.42	21.941	20.814	23.071	1.636	0.047	3.23
PCSK	21.793	20.662	22.924	23.033	21.894	24.165	1.24	-0.349	2.832
LPS + PCSK	20.144	18.777	21.525	22.239	20.864	23.602	2.094	0.152	4.011
Relative expression level	Adults (fold change)			Foals (fold change)			Foals vs. Adults (fold change)
Interpretation	point estimate	lower bound	upper bound	point estimate	lower bound	upper bound	point estimate	lower bound	upper bound
LPS vs. Control	60.0462	34.3443	104.982	8.49727	4.81989	15.0115	0.141512	0.0639461	0.314036
PCSK vs. Control	21.4217	12.3035	37.2198	3.98616	2.25168	7.06652	0.18621	0.0840272	0.411225
PCSK + LPS vs. Control	67.1353	30.6752	146.728	6.9163	3.15579	15.2316	0.10302	0.0342441	0.312732
PCSK + LPS vs. LPS	1.11806	0.503129	2.48802	0.813943	0.365008	1.80751	0.727995	0.234718	2.25636
IL-10 mRNA
Expression level	Adults (number of cycles)			Foals (number of cycles)			Foals vs. Adults (ΔCt)
Interpretation	point estimate	lower bound	upper bound	point estimate	lower bound	upper bound	point estimate	lower bound	upper bound
Control	26.724	25.918	27.538	26.457	25.636	27.275	-0.267	-1.422	0.893
LPS	23.619	22.76	24.481	23.39	22.524	24.249	-0.229	-1.452	0.982
PCSK	24.935	24.107	25.758	24.75	23.909	25.579	-0.185	-1.357	0.99
LPS + PCSK	22.513	21.644	23.377	23.447	22.579	24.317	0.934	-0.294	2.157
Relative expression level	Adults (fold change)			Foals (fold change)			Foals vs. Adults (fold change)
Interpretation	point estimate	lower bound	upper bound	point estimate	lower bound	upper bound	point estimate	lower bound	upper bound
LPS vs. Control	8.60396	5.1124	14.3403	8.38029	4.96915	14.2018	0.97468	0.467488	2.04344
PCSK vs. Control	3.45575	2.11991	5.63338	3.26481	1.98206	5.40015	0.944747	0.471719	1.89605
PCSK + LPS vs. Control	18.507	11.0196	31.0173	8.05564	4.75024	13.6516	0.434974	0.209062	0.91067
PCSK + LPS vs. LPS	2.15248	1.23456	3.74249	0.960595	0.549808	1.67249	0.446273	0.203345	0.970634
IL-6 mRNA
Expression level	Adults (number of cycles)			Foals (number of cycles)			Foals vs. Adults (ΔCt)
Interpretation	point estimate	lower bound	upper bound	point estimate	lower bound	upper bound	point estimate	lower bound	upper bound
Control	26.177	24.989	27.366	27.064	25.873	28.252	0.887	-0.799	2.565
LPS	19.057	17.536	20.587	21.383	19.863	22.896	2.326	0.182	4.474
PCSK	21.476	20.247	22.696	23.789	22.567	25.002	2.313	0.578	4.044
LPS + PCSK	19.05	17.555	20.549	21.817	20.323	23.304	2.767	0.644	4.883
Relative expression level	Adults (fold change)			Foals (fold change)			Foals vs. Adults (fold change)
Interpretation	point estimate	lower bound	upper bound	point estimate	lower bound	upper bound	point estimate	lower bound	upper bound
LPS vs. Control	139.102	65.3901	296.112	51.304	24.1341	109.668	0.368823	0.127538	1.08298
PCSK vs. Control	26.0101	17.3998	38.9621	9.67995	6.40856	14.6721	0.372161	0.208917	0.662504
PCSK + LPS vs. Control	139.779	67.3684	290.421	37.9756	18.2269	79.4514	0.271684	0.0961213	0.770037
PCSK + LPS vs. LPS	1.00486	0.372419	2.68701	0.739694	0.275285	1.98756	0.736624	0.182884	2.97317
TLR-2 mRNA
Expression level	Adults (number of cycles)			Foals (number of cycles)			Foals vs. Adults (ΔCt)
Interpretation	point estimate	lower bound	upper bound	point estimate	lower bound	upper bound	point estimate	lower bound	upper bound
Control	22.975	22.271	23.675	21.921	21.207	22.632	-1.054	-2.057	-0.056
LPS	21.515	20.788	22.234	21.502	20.784	22.225	-0.013	-1.037	1.014
PCSK	21.545	20.834	22.259	21.973	21.261	22.689	0.428	-0.586	1.434
LPS + PCSK	20.886	20.168	21.604	21.804	21.092	22.521	0.918	-0.09	1.931
Relative expression level	Adults (fold change)			Foals (fold change)			Foals vs. Adults (fold change)
Interpretation	point estimate	lower bound	upper bound	point estimate	lower bound	upper bound	point estimate	lower bound	upper bound
LPS vs. Control	2.75108	1.87125	4.05303	1.33607	0.902501	1.97657	0.485654	0.280486	0.837987
PCSK vs. Control	2.69447	1.84676	3.9204	0.964598	0.656106	1.42109	0.357992	0.209352	0.615572
PCSK + LPS vs. Control	4.25748	2.89989	6.21175	1.08448	0.737646	1.59328	0.254723	0.149064	0.437089
PCSK + LPS vs. LPS	1.54649	1.03526	2.2958	0.811127	0.544121	1.20916	0.524495	0.298334	0.922103
TLR-4 mRNA
Expression level	Adults (number of cycles)			Foals (number of cycles)			Foals vs. Adults (ΔCt)
Interpretation	point estimate	lower bound	upper bound	point estimate	lower bound	upper bound	point estimate	lower bound	upper bound
Control	23.62	22.622	24.618	22.235	21.233	23.228	-1.386	-2.8	0.023
LPS	23.878	22.853	24.904	21.964	20.937	22.983	-1.913	-3.356	-0.464
PCSK	23.279	22.266	24.292	21.703	20.688	22.714	-1.577	-2.989	-0.151
LPS + PCSK	23.054	22.03	24.085	22.007	20.982	23.037	-1.047	-2.499	0.393
Relative expression level	Adults (fold change)			Foals (fold change)			Foals vs. Adults (fold change)
Interpretation	point estimate	lower bound	upper bound	point estimate	lower bound	upper bound	point estimate	lower bound	upper bound
LPS vs. Control	0.836246	0.524131	1.33237	1.20581	0.752623	1.93589	1.44193	0.743807	2.79336
PCSK vs. Control	1.26663	0.809442	1.98618	1.44593	0.911933	2.28786	1.14155	0.601235	2.16445
PCSK + LPS vs. Control	1.48041	0.924023	2.37019	1.1704	0.72749	1.88688	0.790589	0.406408	1.54864
PCSK + LPS vs. LPS	1.77031	1.06955	2.914	0.970634	0.590087	1.5966	0.548286	0.269247	1.11342
TLR-9 mRNA
Expression level	Adults (number of cycles)			Foals (number of cycles)			Foals vs. Adults (ΔCt)
Interpretation	point estimate	lower bound	upper bound	point estimate	lower bound	upper bound	point estimate	lower bound	upper bound
Control	28.309	27.332	29.278	27.888	26.888	28.891	-0.421	-1.812	0.987
LPS	30.084	28.615	31.542	28.749	27.286	30.206	-1.335	-3.404	0.734
PCSK	29.975	28.948	30.988	28.334	27.303	29.36	-1.642	-3.085	-0.191
LPS + PCSK	30.742	29.696	31.778	28.294	27.246	29.338	-2.448	-3.927	-0.963
Relative expression level	Adults (fold change)			Foals (fold change)			Foals vs. Adults (fold change)
Interpretation	point estimate	lower bound	upper bound	point estimate	lower bound	upper bound	point estimate	lower bound	upper bound
LPS vs. Control	0.292194	0.123194	0.698823	0.550571	0.228141	1.31585	1.88426	0.544876	6.40856
PCSK vs. Control	0.314907	0.19999	0.495858	0.734075	0.45376	1.19003	2.33108	1.2008	4.53468
PCSK + LPS vs. Control	0.18518	0.114785	0.299993	0.754713	0.454074	1.24574	4.07556	2.02371	8.1851
PCSK + LPS vs. LPS	0.633756	0.256495	1.56266	1.37078	0.560195	3.37292	2.16295	0.604159	7.7597
GAPDH mRNA
Expression level	Adults (number of cycles)			Foals (number of cycles)			Foals vs. Adults (ΔCt)
Interpretation	point estimate	lower bound	upper bound	point estimate	lower bound	upper bound	point estimate	lower bound	upper bound
Control	21.27	20.468	22.078	20.602	19.787	21.416	-0.668	-1.809	0.477
LPS	21.959	21.059	22.844	21.212	20.308	22.114	-0.748	-2.011	0.522
PCSK	21.51	20.684	22.334	20.895	20.063	21.724	-0.616	-1.775	0.547
LPS + PCSK	21.496	20.677	22.318	21.049	20.227	21.869	-0.447	-1.613	0.704
Relative expression level	Adults (fold change)			Foals (fold change)			Foals vs. Adults (fold change)
Interpretation	point estimate	lower bound	upper bound	point estimate	lower bound	upper bound	point estimate	lower bound	upper bound
LPS vs. Control	0.619854	0.367038	1.04608	0.655197	0.385553	1.12272	1.05702	0.503129	2.22993
PCSK vs. Control	0.846159	0.534033	1.34257	0.816203	0.50874	1.31494	0.964598	0.497925	1.86607
PCSK + LPS vs. Control	0.855002	0.539614	1.3566	0.733567	0.458502	1.17609	0.857971	0.445964	1.66324
PCSK + LPS vs. LPS	1.37841	0.804966	2.35871	1.11961	0.654289	1.91986	0.812252	0.378929	1.73628
Beta-actin mRNA
Expression level	Adults (number of cycles)			Foals (number of cycles)			Foals vs. Adults (ΔCt)
Interpretation	point estimate	lower bound	upper bound	point estimate	lower bound	upper bound	point estimate	lower bound	upper bound
Control	18.552	17.51	19.584	17.985	16.93	19.045	-0.567	-2.045	0.907
LPS	18.811	17.701	19.916	19.06	17.951	20.158	0.248	-1.314	1.803
PCSK	17.908	16.85	18.964	18.549	17.48	19.62	0.641	-0.86	2.15
LPS + PCSK	17.88	16.817	18.948	19.098	18.03	20.164	1.218	-0.293	2.721
Relative expression level	Adults (fold change)			Foals (fold change)			Foals vs. Adults (fold change)
Interpretation	point estimate	lower bound	upper bound	point estimate	lower bound	upper bound	point estimate	lower bound	upper bound
LPS vs. Control	0.835667	0.44013	1.58557	0.474671	0.248445	0.911933	0.568408	0.229728	1.42208
PCSK vs. Control	1.56266	0.853818	2.86394	0.676424	0.362738	1.26313	0.432868	0.182125	1.02954
PCSK + LPS vs. Control	1.59328	0.865137	2.9302	0.671506	0.359851	1.25047	0.421461	0.177325	1.01008
PCSK + LPS vs. LPS	1.9066	0.980099	3.70378	0.973329	0.49827	1.89868	0.510506	0.200129	1.30315
